# Supplementary material for: A review of the clinical value of mechanical ventilators and extracorporeal membrane oxygenation (ECMO) equipment
Source: IPEM Transl. 2024 Dec;12:None. doi: 10.1016/j.ipemt.2024.100031 (PMC11647597; doi:10.1016/j.ipemt.2024.100031)
Supplement: Supplementary file 2 [file mmc2.xlsx]

## Sheet: QALE
Author	Year	Technology	Comparator	Quality	Study Type	Mean Age	Mean Age is Estimate	Patient Group	Diagnostic Group	N	Country	Comment	Label	LE	QALE 1	Std Dev.	IQALE	Tx Duration: Mean	Tx Duration: SD	Tx Duration: Q0	Tx Duration: Q1	Tx Duration: Q2	Tx Duration: Q3	Tx Duration: Q4	Tx Duration Mean Estimated	Tx Duration is LoS	QALE per Day	IQALE per Day
Añón et al.	1999	MV	None	Moderate	Prospective	64	FALSE	COPD, on LTOT	Respiratory Failure	20	Spain	Best case	Añón et al., worst case		1.65			36		2		16.5		171	FALSE	FALSE	0.0458333
Añón et al.	1999	MV	None	Moderate	Prospective	64	FALSE	COPD, on LTOT	Respiratory Failure	20	Spain	Worst case	Añón et al., best case		2.8			36		2		16.5		171	FALSE	FALSE	0.0777778
Dewar et al.	2000	MV	None	Low	Retrospective	20	FALSE	Respiratory diagnosis	Respiratory failure		USA		Dewar et al., age 20	57	57										FALSE	FALSE
Dewar et al.	2000	MV	None	Low	Retrospective	40	FALSE	Respiratory diagnosis	Respiratory failure		USA		Dewar et al., age 40	38	30.9										FALSE	FALSE
Dewar et al.	2000	MV	None	Low	Retrospective	60	FALSE	Respiratory diagnosis	Respiratory failure		USA		Dewar et al., age 60	21	11.8										FALSE	FALSE
Dewar et al.	2000	MV	None	Low	Retrospective	70	FALSE	Respiratory diagnosis	Respiratory Failure		USA		Dewar et al., age 70	14	7.6										FALSE	FALSE
Dewar et al.	2000	MV	None	Low	Retrospective	80	FALSE	Respiratory diagnosis	Respiratory failure		USA		Dewar et al., age 80	8.3	4.3										FALSE	FALSE
Dewar et al.	2000	MV	None	Low	Retrospective	90	FALSE	Respiratory diagnosis	Respiratory Failure		USA		Dewar et al., age 90	3.7	1.6										FALSE	FALSE
Dewar et al.	2000	MV	None	Low	Retrospective	95	FALSE	Respiratory diagnosis	Respiratory failure		USA		Dewar et al., age 95	1.4	0.6										FALSE	FALSE
Mayer et al.	2000	MV	None	Moderate	Retrospective	65	FALSE	Stroke	Stroke	52	USA		Mayer et al. (2000)	1.72	0.37			7.7	10.5						FALSE	FALSE	0.0480519
Cox, Carson & Govert et al.	2007	MV	None	Low	Model	65	FALSE	Modelled composite patient	PMV		USA	MV≥21 days	Cox, Carson & Govert et al., MV duration ≥21 days	2.593	1.745					21					FALSE	FALSE	0.0830952
Cox, Carson & Govert et al.	2007	MV	None	Low	Model	65	FALSE	Modelled composite patient	PMV		USA	MV≥4d+trach	Cox, Carson & Govert et al., MV duration ≥4d+tracheostomy	3.186	2.133					4					FALSE	FALSE	0.53325
Cox, Carson & Govert et al.	2007	MV	None	Low	Model	65	FALSE	Modelled composite patient	PMV		USA	Short-term MV	Cox, Carson & Govert et al., short-term MV	4.922	3.284					2				7	FALSE	FALSE	1.642
Peek et al.	2009	VV-ECMO	MV	High	Prospective	39.9	FALSE	VV-ECMO	Respiratory failure	90	UK		Peek et al., VV-ECMO patients		10.75		3.44	92.3949				17.3	35	104.5	TRUE	FALSE	0.116348	0.0372315
Cooke et al.	2009	MV	None	Low	Model	Not reported	FALSE	Acute lung injury	Respiratory Failure			Lung protective ventilation	Cooke at al., lung-protectve MV		4.83										FALSE	FALSE
Cooke et al.	2009	MV	None	Low	Model	Not reported	FALSE	Acute lung injury	Respiratory Failure			Non-lung protective ventilation	Cooke et al. conventional MV		4.21										FALSE	FALSE
Malmivaara et al.	2009	MV	None	Moderate	Prospective	58	FALSE		Neurological (non-stroke)	346	Finland		Malmivaara et al.		17	13		5.95996	5.16782		2	5	9		TRUE	TRUE	2.85237
Peek et al.	2009	MV	None	High	Prospective	40.4	FALSE	MV	Respiratory failure	90	UK		Peek et al., MV patients		7.31			83.0694				15.5	37	101.5	TRUE	FALSE	0.0879987
Linko et al.	2010	MV	None	Moderate	Prospective	63	FALSE	All patients	Respiratory Failure	958	Finland		Linko et al., all patients	16.8	11.3	13		4.59916			1	2	5		TRUE	FALSE	2.45697
Linko et al.	2010	MV	None	Moderate	Prospective	Not reported	FALSE	Invasive ventilation only	Respiratory Failure	775	Finland		Linko et al., invasive ventilation only	17	12	13									FALSE	FALSE
Linko et al.	2010	MV	None	Moderate	Prospective	Not reported	FALSE	Age ≤51 years	Respiratory Failure	252	Finland		Linko et al., aged ≤51	36	25	16									FALSE	FALSE
Linko et al.	2010	MV	None	Moderate	Prospective	Not reported	FALSE	Age 52-63 years	Respiratory Failure	236	Finland		Linko et al., aged 52-63	17	11	8									FALSE	FALSE
Linko et al.	2010	MV	None	Moderate	Prospective	Not reported	FALSE	Age 64-74 years	Respiratory Failure	251	Finland		Linko et al., aged 64-74	9	6	6									FALSE	FALSE
Linko et al.	2010	MV	None	Moderate	Prospective	Not reported	FALSE	Age ≥75 years	Respiratory Failure	219	Finland		Linko et al., aged ≥75	4	3	3									FALSE	FALSE
Linko et al.	2010	MV	None	Moderate	Prospective	Not reported	FALSE	No chronic diseases	Respiratory Failure	425	Finland		Linko et al., no chronic disease	23	16	15									FALSE	FALSE
Linko et al.	2010	MV	None	Moderate	Prospective	Not reported	FALSE	1 chronic disease	Respiratory Failure	320	Finland		Linko et al., 1 chronic diseases	13	8	11									FALSE	FALSE
Linko et al.	2010	MV	None	Moderate	Prospective	Not reported	FALSE	2 chronic diseases	Respiratory Failure	158	Finland		Linko et al., 2 chronic diseases	10	7	9									FALSE	FALSE
Linko et al.	2010	MV	None	Moderate	Prospective	Not reported	FALSE	3 chronic diseases	Respiratory Failure	47	Finland		Linko et al., 3 chronic diseases	9	6	6									FALSE	FALSE
Linko et al.	2010	MV	None	Moderate	Prospective	Not reported	FALSE	4 chronic diseases	Respiratory Failure	8	Finland		Linko et al., 4 chronic diseases	8	4	5									FALSE	FALSE
Linko et al.	2010	MV	None	Moderate	Prospective	Not reported	FALSE	Risk factor: sepsis	Respiratory Failure	136	Finland		Linko et al., sepsis	14	9	12									FALSE	FALSE
Linko et al.	2010	MV	None	Moderate	Prospective	Not reported	FALSE	Risk factor: cardiac insufficiency	Respiratory Failure	192	Finland		Linko et al., cardiac insufficiency	9	6	8									FALSE	FALSE
Linko et al.	2010	MV	None	Moderate	Prospective	Not reported	FALSE	Risk factor: pneumonia	Respiratory Failure	114	Finland		Linko et al., pneumonia	14	9	12									FALSE	FALSE
Linko et al.	2010	MV	None	Moderate	Prospective	Not reported	FALSE	Risk factor: post-operative with MV <1 day	Respiratory Failure	132	Finland		Linko et al., cardiac insufficiency	17	12	12									FALSE	FALSE
Linko et al.	2010	MV	None	Moderate	Prospective	Not reported	FALSE	Admission: elective	Respiratory Failure	133	Finland		Linko et al., elective admission	16	12	12									FALSE	FALSE
Linko et al.	2010	MV	None	Moderate	Prospective	Not reported	FALSE	Admission: emergency	Respiratory Failure	821	Finland		Linko et al., emergency admission	17	11	13									FALSE	FALSE
Hung et al.	2011	MV	None	Moderate	Retrospective	55	FALSE	Responsive	PMV	55	Taiwan		Hung et al., responsive		0.58	0.09				21					FALSE	FALSE	0.027619
Hung et al.	2011	MV	None	Moderate	Retrospective	81	FALSE	Non-responsive: family	PMV	81	Taiwan		Hung et al., family QoL assessment		0.28	0.05				21					FALSE	FALSE	0.0133333
Hung et al.	2011	MV	None	Moderate	Retrospective	81	FALSE	Non-responsive: caregivers	PMV	81	Taiwan		Hung et al., caregivers QoL assessment		0.29	0.05				21					FALSE	FALSE	0.0138095
Hung et al.	2012	MV	None	Moderate	Retrospective	62	TRUE	age <65, heart disease, partial cognition	PMV, Heart disease	616	Taiwan		Hung et al., age <65, heart disease, partial cognition		1.61	0.41				21					FALSE	FALSE	0.0766667
Hung et al.	2012	MV	None	Moderate	Retrospective	62	TRUE	age <65, heart disease, poor cognition	PMV, Heart disease	616	Taiwan		Hung et al., age <65, heart disease, poor cognition		0.7	0.19				21					FALSE	FALSE	0.0333333
Hung et al.	2012	MV	None	Moderate	Retrospective	70	TRUE	age 65-74, heart disease, partial cognition	PMV, Heart disease	1074	Taiwan		Hung et al., age 65-74, heart disease, partial cognition		0.77	0.14				21					FALSE	FALSE	0.0366667
Hung et al.	2012	MV	None	Moderate	Retrospective	70	TRUE	age 65-74, heart disease, poor cognition	PMV, Heart disease	1074	Taiwan		Hung et al., age 65-74, heart disease, poor cognition		0.34	0.07				21					FALSE	FALSE	0.0161905
Hung et al.	2012	MV	None	Moderate	Retrospective	80	TRUE	age 75-84, heart disease, partial cognition	PMV, Heart disease	1404	Taiwan		Hung et al., age 75-84, heart disease, partial cognition		0.54	0.11				21					FALSE	FALSE	0.0257143
Hung et al.	2012	MV	None	Moderate	Retrospective	80	TRUE	age 75-84, heart disease, poor cognition	PMV, Heart disease	1404	Taiwan		Hung et al., age 75-84, heart disease, poor cognition		0.24	0.05				21					FALSE	FALSE	0.0114286
Hung et al.	2012	MV	None	Moderate	Retrospective	87	TRUE	age >85, heart disease, partial cognition	PMV, Heart disease	870	Taiwan		Hung et al., age >85, heart disease, partial cognition		0.41	0.05				21					FALSE	FALSE	0.0195238
Hung et al.	2012	MV	None	Moderate	Retrospective	87	TRUE	age >85, heart disease, poor cognition	PMV, Heart disease	870	Taiwan		Hung et al., age >85, heart disease, poor cognition		0.18	0.03				21					FALSE	FALSE	0.00857143
Hung et al.	2012	MV	None	Moderate	Retrospective	62	TRUE	age <65, septicaemia/shock, partial cognition	PMV, Infection	919	Taiwan		Hung et al., age <65, septicaemia/shock, partial cognition		1.22	0.23				21					FALSE	FALSE	0.0580952
Hung et al.	2012	MV	None	Moderate	Retrospective	62	TRUE	age <65, septicaemia/shock, poor cognition	PMV, Infection	919	Taiwan		Hung et al., age <65, septicaemia/shock, poor cognition		0.64	0.14				21					FALSE	FALSE	0.0304762
Hung et al.	2012	MV	None	Moderate	Retrospective	62	TRUE	age <65, UTI/shock, partial cognition	PMV, Infection	197	Taiwan		Hung et al., age <65, UTI/shock, partial cognition		1.43	0.35				21					FALSE	FALSE	0.0680952
Hung et al.	2012	MV	None	Moderate	Retrospective	62	TRUE	age <65, UTI/shock, poor cognition	PMV, Infection	197	Taiwan		Hung et al., age <65, UTI/shock, poor cognition		0.62	0.18				21					FALSE	FALSE	0.0295238
Hung et al.	2012	MV	None	Moderate	Retrospective	70	TRUE	age 65-74, septicaemia/shock, partial cognition	PMV, Infection	1824	Taiwan		Hung et al., age 65-74, septicaemia/shock, partial cognition		0.65	0.09				21					FALSE	FALSE	0.0309524
Hung et al.	2012	MV	None	Moderate	Retrospective	70	TRUE	age 65-74, septicaemia/shock, poor cognition	PMV, Infection	1824	Taiwan		Hung et al., age 65-74, septicaemia/shock, poor cognition		0.28	0.04				21					FALSE	FALSE	0.0133333
Hung et al.	2012	MV	None	Moderate	Retrospective	80	TRUE	age 75-84, septicaemia/shock, partial cognition	PMV, Infection	2856	Taiwan		Hung et al., age 75-84, septicaemia/shock, partial cognition		0.49	0.03				21					FALSE	FALSE	0.0233333
Hung et al.	2012	MV	None	Moderate	Retrospective	80	TRUE	age 75-84, septicaemia/shock, poor cognition	PMV, Infection	2856	Taiwan		Hung et al., age 75-84, septicaemia/shock, poor cognition		0.22	0.05				21					FALSE	FALSE	0.0104762
Hung et al.	2012	MV	None	Moderate	Retrospective	87	TRUE	age >85, septicaemia/shock, partial cognition	PMV, Infection	1359	Taiwan		Hung et al., age >85, septicaemia/shock, partial cognition		0.31	0.05				21					FALSE	FALSE	0.0147619
Hung et al.	2012	MV	None	Moderate	Retrospective	87	TRUE	age >85, septicaemia/shock, poor cognition	PMV, Infection	1359	Taiwan		Hung et al., age >85, septicaemia/shock, poor cognition		0.14	0.02				21					FALSE	FALSE	0.00666667
Hung et al.	2012	MV	None	Moderate	Retrospective	62	TRUE	age <64, intracranial or spinal injury, partial cognition	PMV, Neurological (non-stroke)	1949	Taiwan		Hung et al., age <64, intracranial or spinal injury, partial cognition		3.4	0.68				21					FALSE	FALSE	0.161905
Hung et al.	2012	MV	None	Moderate	Retrospective	62	TRUE	age <64, intracranial or spinal injury, poor cognition	PMV, Neurological (non-stroke)	1949	Taiwan		Hung et al., age <64, intracranial or spinal injury, poor cognition		1.47	0.31				21					FALSE	FALSE	0.07
Hung et al.	2012	MV	None	Moderate	Retrospective	70	TRUE	age <65-74, intracranial or spinal injury, partial cognition	PMV, Neurological (non-stroke)	1116	Taiwan		Hung et al., age <65-74, intracranial or spinal injury, partial cognition		1.18	0.18				21					FALSE	FALSE	0.0561905
Hung et al.	2012	MV	None	Moderate	Retrospective	70	TRUE	age <65-74, intracranial or spinal injury, poor cognition	PMV, Neurological (non-stroke)	1116	Taiwan		Hung et al., age <65-74, intracranial or spinal injury, poor cognition		0.51	0.09				21					FALSE	FALSE	0.0242857
Hung et al.	2012	MV	None	Moderate	Retrospective	80	TRUE	age 75-84, intracranial or spinal injury, partial cognition	PMV, Neurological (non-stroke)	1366	Taiwan		Hung et al., age 75-84, intracranial or spinal injury, partial cognition		0.82	0.12				21					FALSE	FALSE	0.0390476
Hung et al.	2012	MV	None	Moderate	Retrospective	80	TRUE	age 75-84, intracranial or spinal injury, poor cognition	PMV, Neurological (non-stroke)	1366	Taiwan		Hung et al., age 75-84, intracranial or spinal injury, poor cognition		0.33	0.07				21					FALSE	FALSE	0.0157143
Hung et al.	2012	MV	None	Moderate	Retrospective	87	TRUE	age >85, intracranial or spinal injury, partial cognition	PMV, Neurological (non-stroke)	524	Taiwan		Hung et al., age >85, intracranial or spinal injury, partial cognition		0.52	0.09				21					FALSE	FALSE	0.0247619
Hung et al.	2012	MV	None	Moderate	Retrospective	87	TRUE	age >85, intracranial or spinal injury, poor cognition	PMV, Neurological (non-stroke)	524	Taiwan		Hung et al., age >85, intracranial or spinal injury, poor cognition		0.22	0.03				21					FALSE	FALSE	0.0104762
Hung et al.	2012	MV	None	Moderate	Retrospective	62	TRUE	age <65, COPD, partial cognition	PMV, Respiratory failure	1788	Taiwan		Hung et al., age <65, COPD, partial cognition		1.66	0.24				21					FALSE	FALSE	0.0790476
Hung et al.	2012	MV	None	Moderate	Retrospective	62	TRUE	age <65, COPD, poor cognition	PMV, Respiratory failure	1788	Taiwan		Hung et al., age <65, COPD, poor cognition		0.72	0.14				21					FALSE	FALSE	0.0342857
Hung et al.	2012	MV	None	Moderate	Retrospective	70	TRUE	age 65-74, COPD, partial cognition	PMV, Respiratory failure	2499	Taiwan		Hung et al., age 65-74, COPD, partial cognition		0.76	0.11				21					FALSE	FALSE	0.0361905
Hung et al.	2012	MV	None	Moderate	Retrospective	70	TRUE	age 65-74, COPD, poor cognition	PMV, Respiratory failure	2499	Taiwan		Hung et al., age 65-74, COPD, poor cognition		0.33	0.06				21					FALSE	FALSE	0.0157143
Hung et al.	2012	MV	None	Moderate	Retrospective	80	TRUE	age 75-84, COPD, partial cognition	PMV, Respiratory failure	4142	Taiwan		Hung et al., age 75-84, COPD, partial cognition		0.63	0.09				21					FALSE	FALSE	0.03
Hung et al.	2012	MV	None	Moderate	Retrospective	80	TRUE	age 75-84, COPD, poor cognition	PMV, Respiratory failure	4142	Taiwan		Hung et al., age 75-84, COPD, poor cognition		0.28	0.05				21					FALSE	FALSE	0.0133333
Hung et al.	2012	MV	None	Moderate	Retrospective	80	TRUE	age 75-84, Respiratory diseases, partial cognition	PMV, Respiratory failure	1345	Taiwan		Hung et al., age 75-84, Respiratory diseases, partial cognition		0.66	0.13				21					FALSE	FALSE	0.0314286
Hung et al.	2012	MV	None	Moderate	Retrospective	80	TRUE	age 75-84, Respiratory diseases, poor cognition	PMV, Respiratory failure	1345	Taiwan		Hung et al., age 75-84, Respiratory diseases, poor cognition		0.29	0.05				21					FALSE	FALSE	0.0138095
Hung et al.	2012	MV	None	Moderate	Retrospective	87	TRUE	age >85, COPD, partial cognition	PMV, Respiratory failure	2804	Taiwan		Hung et al., age >85, COPD, partial cognition		0.42	0.06				21					FALSE	FALSE	0.02
Hung et al.	2012	MV	None	Moderate	Retrospective	87	TRUE	age >85, COPD, poor cognition	PMV, Respiratory failure	2804	Taiwan		Hung et al., age >85, COPD, poor cognition		0.19	0.03				21					FALSE	FALSE	0.00904762
Hung et al.	2012	MV	None	Moderate	Retrospective	62	TRUE	age <64, stroke, partial cognition	PMV, Stroke	1955	Taiwan		Hung et al., age <64, stroke, partial cognition		1.6	0.39				21					FALSE	FALSE	0.0761905
Hung et al.	2012	MV	None	Moderate	Retrospective	62	TRUE	age <64, stroke, poor cognition	PMV, Stroke	1955	Taiwan		Hung et al., age <64, stroke, poor cognition		0.72	0.13				21					FALSE	FALSE	0.0342857
Hung et al.	2012	MV	None	Moderate	Retrospective	70	TRUE	age 65-74, stroke, partial cognition	PMV, Stroke	1818	Taiwan		Hung et al., age 65-74, stroke, partial cognition		1.14	0.16				21					FALSE	FALSE	0.0542857
Hung et al.	2012	MV	None	Moderate	Retrospective	70	TRUE	age 65-74, stroke, poor cognition	PMV, Stroke	1818	Taiwan		Hung et al., age 65-74, stroke, poor cognition		0.4	0.09				21					FALSE	FALSE	0.0190476
Hung et al.	2012	MV	None	Moderate	Retrospective	80	TRUE	age 75-84, stroke, partial cognition	PMV, Stroke	2176	Taiwan		Hung et al., age 75-84, stroke, partial cognition		0.61	0.08				21					FALSE	FALSE	0.0290476
Hung et al.	2012	MV	None	Moderate	Retrospective	80	TRUE	age 75-84, stroke, poor cognition	PMV, Stroke	2176	Taiwan		Hung et al., age 75-84, stroke, poor cognition		0.27	0.04				21					FALSE	FALSE	0.0128571
Hung et al.	2012	MV	None	Moderate	Retrospective	87	TRUE	age >85, stroke, partial cognition	PMV, Stroke	816	Taiwan		Hung et al., age >85, stroke, partial cognition		0.49	0.06				21					FALSE	FALSE	0.0233333
Hung et al.	2012	MV	None	Moderate	Retrospective	87	TRUE	age >85, stroke, poor cognition	PMV, Stroke	816	Taiwan		Hung et al., age >85, stroke, poor cognition		0.21	0.03				21					FALSE	FALSE	0.01
Park et al.	2014	VV-ECMO	MV	Low	Model	Not reported	FALSE	patients given 40% survival likelihood	Respiratory Failure		Brazil		Park et al., patients given 40% survival likelihood		12.37		3.019								FALSE	FALSE
Park et al.	2014	VV-ECMO	MV	Low	Model	Not reported	FALSE	patients given 60% survival likelihood	Respiratory Failure		Brazil		Park et al., patients given 60% survival likelihood		16.44		7.098								FALSE	FALSE
St-Onge et al.	2015	VA-ECMO	Conventional management	Low	Model	Not reported	FALSE		Cardiac failure		Canada		St-Onge et al.				8								FALSE	FALSE
Lall et al.	2015	MV	None	High	Prospective	55.4	FALSE		Respiratory failure	795	UK		Lall et al.	8.27	6.21			16.2		0		12		112	FALSE	TRUE	0.383333
Chang et al.	2017	VA-ECMO	Direct VAD	Low	Model	47.9	FALSE		Cardiac failure		Taiwan		Chang et al.		0.97		-0.93								FALSE	FALSE
Saunders & Geogopoulos	2018	MV	None	Low	Model	55.4	FALSE		General		UK	PSV	Saunders & Geogopoulos, UK, PSV	10.53	6.52			6.77							FALSE	FALSE	0.963072
Saunders & Geogopoulos	2018	MV	None	Low	Model	55.4	FALSE		General		UK	PAV+	Saunders & Geogopoulos, UK, PAV+	12.11	7.48			5.26							FALSE	FALSE	1.42205
Saunders & Geogopoulos	2018	MV	None	Low	Model	63.5	FALSE		General		USA	PSV	Saunders & Geogopoulos, USA, PSV	13.85	5.21			6.97							FALSE	FALSE	0.747489
Saunders & Geogopoulos	2018	MV	None	Low	Model	63.5	FALSE		General		USA	PAV+	Saunders & Geogopoulos, USA, PAV+	15.9	6			5.43							FALSE	FALSE	1.10497
Burišková et al.	2019	ECPR	No ECPR	Low	Retrospective	Not reported	FALSE		Cardiac arrest	16	Czech Republic		Burišková et al.	0.692	0.2										FALSE	FALSE
Dennis et al.	2019	ECPR	Conventional CPR	Low	Model	51.9	FALSE		Cardiac arrest		Australia		Dennis et al.				4	3.8							FALSE	FALSE		1.05263
Gravesteijn et al.	2019	ECPR	No ECPR	Low	Model	65.49	FALSE		Cardiac arrest		Netherlands	all patients with ACCI <2 receive ECMO	Gravesteijn et al., all patients with ACCI <2 receive ECMO		1.7		0.5								FALSE	FALSE
Gravesteijn et al.	2019	ECPR	No ECPR	Low	Model	65.49	FALSE		Cardiac arrest		Netherlands	all patients with ACCI <3 receive ECMO	Gravesteijn et al., all patients with ACCI <3 receive ECMO		2.1		0.9								FALSE	FALSE
Gravesteijn et al.	2019	ECPR	No ECPR	Low	Model	65.49	FALSE		Cardiac arrest		Netherlands	all patients with ACCI <4 receive ECMO	Gravesteijn et al., all patients with ACCI <4 receive ECMO		2.6		1.4								FALSE	FALSE
Gravesteijn et al.	2019	ECPR	No ECPR	Low	Model	65.49	FALSE		Cardiac arrest		Netherlands	All patients receive ECPR	Gravesteijn et al., All patients receive ECPR		3.4		2.2								FALSE	FALSE
Kawashima et al.	2019	ECPR	None	Moderate	Retrospective	66	TRUE	VF or VT	Cardiac arrest	59	Japan		Kawashima et al., VF or VT	10.5	3.32			1.44453			0.45	1.94	2.96		TRUE	FALSE	2.29832
Kawashima et al.	2019	ECPR	None	Moderate	Retrospective	63	TRUE	ASY or PEA	Cardiac arrest	61	Japan		Kawashima et al., ASY or PEA	3.34	1.16			1.61518			0.3	1.05	2.33		TRUE	FALSE	0.718186
Barrett et al.	2019	VV-ECMO	MV	Low	Model	45	FALSE		Respiratory Failure		Canada		Barrett et al.		14.54		4								FALSE	FALSE
Matsuoka et al.	2020	ECPR	Conventional CPR	Low	Model	Not reported	FALSE		Cardiac arrest		Japan		Matsuoka et al.		1.71		1.34								FALSE	FALSE
Jäämaa-Holmberg et al.	2020	VA-ECMO	None	Moderate	Retrospective	52.1	FALSE	patients eligible for heart transplant	Cardiac failure	102	Finland		Jäämaa-Holmberg et al., patients eligible for heart transplant	26.2	20.9			6							TRUE	FALSE	3.48333
Jäämaa-Holmberg et al.	2020	VA-ECMO	None	Moderate	Retrospective	53.4	FALSE	postcardiotomy patients	Cardiac failure	27	Finland		Jäämaa-Holmberg et al., postcardiotomy		24.1			6							TRUE	FALSE	4.01667
Jäämaa-Holmberg et al.	2020	VA-ECMO	None	Moderate	Retrospective	48.1	FALSE	cardiomyopathy patients	Cardiac failure	23	Finland		Jäämaa-Holmberg et al., cardiomyopathy		20.8			7							TRUE	FALSE	2.97143
Jäämaa-Holmberg et al.	2020	VA-ECMO	None	Moderate	Retrospective	54.9	FALSE	acute coronary syndrome patients	Cardiac failure	22	Finland		Jäämaa-Holmberg et al., syndrome		20.6			2							TRUE	FALSE	10.3
Jäämaa-Holmberg et al.	2020	VA-ECMO	None	Moderate	Retrospective	56.7	FALSE	post heart transplant patients	Cardiac failure	13	Finland		Jäämaa-Holmberg et al., transplant		13.2			6							TRUE	FALSE	2.2
Jäämaa-Holmberg et al.	2020	VA-ECMO	None	Moderate	Retrospective	54.3	FALSE	myocarditis patients	Cardiac failure	12	Finland		Jäämaa-Holmberg et al., myocarditis		21.6			9							TRUE	FALSE	2.4
Bakker et al.	2020	MV	None	Low	Model	Not reported	FALSE	Patients who would receive assistive modes of ventilation	General		Greece	base case	Bakker et al., base case		4.72										FALSE	FALSE
Bakker et al.	2020	MV	None	Low	Model	Not reported	FALSE	Patients who would receive assistive modes of ventilation	General		Greece	worst case	Bakker et al., worst case		5.31										FALSE	FALSE
Bakker et al.	2020	MV	None	Low	Model	Not reported	FALSE	Patients who would receive assistive modes of ventilation	General		Greece	best case	Bakker et al., best case		4.46										FALSE	FALSE
Ethgen et al.	2021	ECCO2R	MV	Low	Model	62	FALSE	ULPV (ECCO2R)	Respiratory Failure	2377	France		Ethgen et al., ECCO2R patients	9.11	3.203		0.43	12.5							FALSE	TRUE	0.25624	0.0344
Ethgen et al.	2021	MV	None	Low	Model	62	FALSE	MV	Respiratory Failure	2377	France		Ethgen et al., conventional MV	7.393	2.595			12.1							FALSE	TRUE	0.214463
Ethgen et al.	2021	MV	None	Low	Model	62	FALSE	LPV	Respiratory Failure	2377	France		Ethgen et al., lung-protective MV	8.204	2.771			12.3							FALSE	TRUE	0.225285
Doan et al.	2022	ECPR	Conventional CPR	Low	Model	Not reported	FALSE		Cardiac arrest		Australia		Doan et al.		1.6		1								FALSE	FALSE
Liao et al.	2022	ECMO (all variants)	None	Low	Retrospective	53.7	FALSE		General	919	Taiwan		Liao et al.	1.97	1.84			8.4							TRUE	FALSE	0.219048
Liao et al.	2022	ECMO (all variants)	None	Low	Retrospective	Not reported	FALSE	risk quintile 1 (lowest risk)	General	183	Taiwan		Liao et al., risk quintile 1 (lowest risk)	3.81	3.67										TRUE	FALSE
Liao et al.	2022	ECMO (all variants)	None	Low	Retrospective	Not reported	FALSE	risk quintile 2	General	184	Taiwan		Liao et al., risk quintile 2	2.72	2.53										TRUE	FALSE
Liao et al.	2022	ECMO (all variants)	None	Low	Retrospective	Not reported	FALSE	risk quintile 3	General	184	Taiwan		Liao et al., risk quintile 3	1.71	1.58										TRUE	FALSE
Liao et al.	2022	ECMO (all variants)	None	Low	Retrospective	Not reported	FALSE	risk quintile 4	General	184	Taiwan		Liao et al., risk quintile 4	1.12	0.97										TRUE	FALSE
Liao et al.	2022	ECMO (all variants)	None	Low	Retrospective	Not reported	FALSE	risk quintile 5 (highest risk)	General	184	Taiwan		Liao et al., risk quintile 5 (highest risk)	0.5	0.44										TRUE	FALSE
Oude Lansink-Hartgring et al.	2023	ECPR	None	Moderate	Retrospective	52	TRUE	ECPR	Cardiac arrest	82	Netherlands		Oude Lansink-Hartgring et al., ECPR	16.9	9.68			3.14276							FALSE	FALSE	3.08009
Oude Lansink-Hartgring et al.	2023	VA-ECMO	None	Moderate	Retrospective	63	TRUE	VA-ECMO	Cardiac failure	203	Netherlands		Oude Lansink-Hartgring et al., VA-ECMO	29.4	18.18			5.05447							FALSE	FALSE	3.59682
Agus et al.	2023	ECCO2R	MV	Moderate	Prospective	59.4	TRUE	Respiratory failure	Respiratory failure	202	UK		Agus et al.		0.15	0.02	-0.01	18.21							FALSE	FALSE	0.00823723	-0.000549149
Oude Lansink-Hartgring et al.	2023	VV-ECMO	None	Moderate	Retrospective	54	TRUE	VV-ECMO	Respiratory failure	143	Netherlands		Oude Lansink-Hartgring et al., VV-ECMO	32.3	18.58			11.111							FALSE	FALSE	1.67221
Oude Lansink-Hartgring et al.	2023	ECMO (all variants)	None	Moderate	Retrospective	55.1	TRUE	all patients	General	428	Netherlands		Oude Lansink-Hartgring et al., all patients	30.9	18.45			7.21175							FALSE	FALSE	2.55832

## Sheet: LE
Author	Year	Technology	Study Type	Mean Age	Patient Group	Diagnostic Group	N	Country	Comment	LE	Std Dev.	ILE	Tx Duration: Mean	Tx Duration: SD	Tx Duration: Q0	Tx Duration: Q1	Tx Duration: Q2	Tx Duration: Q3	Tx Duration: Q4	Tx Duration Mean Estimated	Tx Duration is LoS	LE per Day
Schmidt et al.	1983	MV	Retrospective	47		ARDS				14.7074			19	15							TRUE	0.774071
Schmidt et al.	1983	MV	Retrospective	60		COPD				7.28074			21	12							TRUE	0.346702
Schmidt et al.	1983	MV	Retrospective	66		Asthma				13.5652			18	8							TRUE	0.753623
Schmidt et al.	1983	MV	Retrospective	53		Chest trauma				22.1954			28	24							TRUE	0.792695
Schmidt et al.	1983	MV	Retrospective	61		Postoperative: Neoplastic				4.02981			33	22							TRUE	0.122116
Schmidt et al.	1983	MV	Retrospective	69		Postoperative: Non-neoplastic				3.71495			21	14							TRUE	0.176902
Schmidt et al.	1983	MV	Retrospective	59		Neuromuscular disease				10.2734			35	38							TRUE	0.293525
Schmidt et al.	1983	MV	Retrospective	62		Cardiovascular disease				2.42088			21	16							TRUE	0.11528
Thoner	1987	MV	Retrospective	46.7		All	45			12.8			9.1									1.40659
Thoner	1987	MV	Retrospective			0-19 years				49.5
Thoner	1987	MV	Retrospective			20-49 years				24.4
Thoner	1987	MV	Retrospective			50-69 years				5.4
Thoner	1987	MV	Retrospective			Cancer				1.3
Thoner	1987	MV	Retrospective			Non-cancer				10.9
Thoner	1987	MV	Retrospective			RTA				34.1
Thoner	1987	MV	Retrospective			Other accident				21.9
Thoner	1987	MV	Retrospective			Other diagnosis				37.3
Thoner	1987	MV	Retrospective			No organ system dysfunction				26.4
Thoner	1987	MV	Retrospective			Cardiovascular disease				4.5
Thoner	1987	MV	Retrospective			Cardiorespiratory disease				0.8
Thoner	1987	MV	Retrospective			Respiratory disease				8.8
Thoner	1987	MV	Retrospective			Other				11.2
Cohen et al.	1993	MV	Retrospective	84.9	≥80 years age, at least 3 days on MV	Worst-case LE assumptions				0.502273			23.8	30.5								0.0211039
Cohen et al.	1993	MV	Retrospective	84.9	≥80 years age, at least 3 days on MV	Best-case LE assumptions				0.722222			23.8	30.5								0.0303455
Wachter et al.	1995	MV	Retrospective	36.9814			113			0.333333			9.5								TRUE	0.0350877
Mayer et al.	2000	MV	Retrospective	65		Stroke				1.72			7.7									0.223377
Dewar et al.	2000	MV	Retrospective	20	Respiratory diagnosis	Respiratory failure	-	USA		57
Dewar et al.	2000	MV	Retrospective	40	Respiratory diagnosis	Respiratory failure	-	USA		38
Dewar et al.	2000	MV	Retrospective	60	Respiratory diagnosis	Respiratory failure	-	USA		21
Dewar et al.	2000	MV	Retrospective	70	Respiratory diagnosis	Respiratory failure	-	USA		14
Dewar et al.	2000	MV	Retrospective	80	Respiratory diagnosis	Respiratory failure	-	USA		8.3
Dewar et al.	2000	MV	Retrospective	90	Respiratory diagnosis	Respiratory failure	-	USA		3.7
Dewar et al.	2000	MV	Retrospective	95	Respiratory diagnosis	Respiratory failure	-	USA		1.4
Cox et al.	2007	MV	Model	65	Modelled composite patient	PMV	-	USA	Base-case	2.593					21							0.123476
Cox et al.	2007	MV	Model	65	Modelled composite patient	PMV	-	USA	MV≥4d+trach	3.186					4							0.7965
Cox et al.	2007	MV	Model	65	Modelled composite patient	PMV	-	USA	Short-term MV	4.922					2				7			2.461
Linko et al.	2010	MV	Prospective	63		Respiratory failure	958	Finland		16.8	17.2					1	2	5				8.4
Hung et al.	2011	MV	Retrospective	76						1.95					21							0.0928571
Lall et al.	2015	MV	Prospective	55.4		Respiratory failure	795	UK		8.27			16.2		0		12		112		TRUE	0.510494
Saunders & Geogopoulos	2018	MV	Model	55.4		General	-	UK	PSV	10.53			6.77									1.55539
Saunders & Geogopoulos	2018	MV	Model	55.4		General	-	UK	PAV+	12.11			5.26									2.30228
Saunders & Geogopoulos	2018	MV	Model	63.5		General	-	USA	PSV	13.85			6.97									1.98709
Saunders & Geogopoulos	2018	MV	Model	63.5		General	-	USA	PAV+	15.9			5.43									2.92818
Kosiński	2018	VA-ECMO	Retrospective	57	Patients treated for severe hypothermia	Cardiac arrest or cardiogenic shock	29	Poland		0.982511			1.375	1.29167	0.208333				5.95833			0.714553
Burišková et al.	2019	ECPR	Retrospective	Not reported		Cardiac arrest	16	Czech Republic		0.627		0.626
Barrett et al.	2019	VV-ECMO	Model	45		Respiratory failure		Canada		18.71		5.21
Bakker et al.	2020	MV	Model		Patients who would receive assist modes of ventilation	Base case	-			6.87
Bakker et al.	2020	MV	Model		Patients who would receive assist modes of ventilation	Worst case	-			7.73
Bakker et al.	2020	MV	Model		Patients who would receive assist modes of ventilation	Best case	-			6.5
Ontario Health (Quality)	2020	ECPR	Model	63.2		Cardiac arrest	-	Canada	In-hospital cardiac arrest	2.9853		1.6361
Ontario Health (Quality)	2020	ECPR	Model	52.6		Cardiac arrest	-	Canada	Out-of-hospital cardiac arrest	3.0347		1.2126
Ethgen et al.	2021	MV	Model	62		Respiratory failure	2377	Many	MV	7.393			12.1									0.610992
Ethgen et al.	2021	MV	Model	62		Respiratory failure	2377	Many	LPV	8.204			12.3									0.666992
Ethgen et al.	2021	MV	Model	62		Respiratory failure	2377	Many	ULPV	9.11			12.5									0.7288
Ethgen et al.	2021	ECCO2R	Model	62		Respiratory failure		France		9.11		0.906	12.5									0.7288
Liao et al.	2022	ECMO (all variants)	Retrospective	53.7		General	919	Taiwan	Overall	1.97	2.97
Liao et al.	2022	ECMO (all variants)	Retrospective	53.7		General	919	Taiwan	risk quintile 1 (lowest risk)	3.81	3.42
Liao et al.	2022	ECMO (all variants)	Retrospective	53.7		General	919	Taiwan	risk quintile 2	2.72	3.13
Liao et al.	2022	ECMO (all variants)	Retrospective	53.7		General	919	Taiwan	risk quintile 3	1.71	2.73
Liao et al.	2022	ECMO (all variants)	Retrospective	53.7		General	919	Taiwan	risk quintile 4	1.12	2.49
Liao et al.	2022	ECMO (all variants)	Retrospective	53.7		General	919	Taiwan	risk quintile 5 (highest risk)	0.5	1.46
Oude Lansink-Hartgring et al.	2023	ECPR	Retrospective	52	ECPR	Cardiac arrest	82	Netherlands		16.9			3.14276									5.37744
Oude Lansink-Hartgring et al.	2023	VA-ECMO	Retrospective	63	VA-ECMO	Cardiac failure	203	Netherlands		29.4			5.05447									5.81663
Oude Lansink-Hartgring et al.	2023	VV-ECMO	Retrospective	54	VV-ECMO	Respiratory failure	143	Netherlands		32.3			11.111									2.90702
Oude Lansink-Hartgring et al.	2023	ECMO (all variants)	Retrospective	55.1	all patients	General	428	Netherlands		30.9			7.21175									4.28467
