# Supplementary material for: A review of the clinical value of mechanical ventilators and extracorporeal membrane oxygenation (ECMO) equipment
Source: IPEM Transl. 2024 Dec;12:None. doi: 10.1016/j.ipemt.2024.100031 (PMC11647597; doi:10.1016/j.ipemt.2024.100031)
Supplement: Supplementary file 3 [file mmc3.xlsx]

## Sheet: Scoring
Weight	Study Design						Max score:	78
		Factor					Thresholds:	High	Moderate
3	Sample size	0.05						0.84	0.7
		Yes	No	N/A
4	Appropriate comparator therapy included	1	0	1
		Yes	No
12	Analysis based on empirical data from a single patient cohort	1	0
Weight	Data collection / presentation
		Not presented	Presented	Derivable
12	QALE data presentation	0	1	0.5
		Yes	No
1	Study cohort selected using factors knowable prior to treatment	1	0
		%	Not stated
3	Proportion of patient deaths captured within follow-up period	1	0
		QoL not estimated	EQ-5D	SF-36	Other
10	QoL estimation technique	0	1	1	0.3
		Not Stated	Stated	Appropriate
0	If EQ-5D used, value set used is stated and appropriate	0.5	0.7	0.3
		Not Described	Central Tendency Described	Spread Described
4	Patient population age profile described (e.g., mean and standard deviation given)	0	0.7	0.3
		Yes	No
4	Patient population disease profile described	1	0
		Not Described	Central Tendency Described	Spread Described
8	Duration of therapy described (e.g., mean and standard deviation, or median and quartiles given)	0	0.7	0.3
Weight	Analysis
		Yes	No
2	Lifetime horizon used	1	0
		Yes	No	Partial
10	LE estimates account for characteristics of study population	1	0	0.5
		Yes	No	Not stated
1	Appropriate discount rate applied to future years' QoL	1	0	0
		Yes	No	N/A
4	For models, sensitivity analysis presented	1	0	1

## Sheet: Summary
#	Reference	Year	Study Type	Technology	Sample Size	% Deaths Observed	LE Estimates Account for Illness	QoL Assessment	Score	Score (%)	Rank	Quality
1	Schmidt et al.	1983	Prospective	MV	137	0.72	No	None	44.16	0.566154	17	Low
2	Thoner	1987	Prospective	MV	249	0.546	No	None	35.638	0.456897	31	Low
3	Cohen et al.	1993	Prospective	MV	45	0.933	No	None	44.049	0.564731	18	Low
4	Wachter et al.	1995	Prospective	MV	113	1	Yes	None	46.8	0.6	14	Low
5	Añón et al.	1999	Prospective	MV	20	0.85	Partial	Other	58.95	0.755769	7	Moderate
6	Dewar et al.	2000	Retrospective	MV	54680	0.288	No	Other	40.864	0.523897	24	Low
7	Cooke et al.	2009	Model	MV			Yes	Other	37	0.474359	27	Low
8	Cox, Carson, Govert et al.	2007	Model	MV			Yes	Other	38.8	0.497436	26	Low
9	Malmivaara et al.	2009	Prospective	MV	346	0.587	Yes	EQ-5D	64.761	0.830269	3	Moderate
10	Linko et al.	2010	Prospective	MV	958	0.354	No	EQ-5D	56.062	0.718744	9	Moderate
11	Hung et al.	2011	Retrospective	MV	633	0.73	Yes	EQ-5D	62.39	0.799872	6	Moderate
12	Lall et al.	2015	Prospective	MV	795	0.509	Yes	EQ-5D	75.527	0.968295	1	High
13	Saunders & Geogopoulos	2018	Model	MV			Yes	Other	45.4	0.582051	15	Low
14	Bakker et al.	2020	Model	MV			Yes	Other	37	0.474359	27	Low
15	Ethgen et al.	2021	Model	MV+ECCO2R			Yes	Other	43.8	0.561538	19	Low
16	Peek et al.	2009	Prospective	MV+VV-ECMO	180	0.37	No	EQ-5D	66.11	0.847564	2	High
17	Agus et al.	2023	Prospective	ECCO2R	202		-	EQ-5D	55	0.705128	10	Moderate
18	Oude Lansink-Hartgring et al.	2023	Prospective	ECMO (all)	428	0.502	No	EQ-5D	62.506	0.801359	5	Moderate
19	Kosiński et al.	2018	Retrospective	VA-ECMO	29	0.552	No	None	35.706	0.457769	30	Low
20	Burišková et al.	2019	Retrospective	VA-ECMO	16	1	Yes	Other	51.8	0.664103	12	Low
21	Kawashima et al.	2019	Retrospective	ECPR	120	0.725	Yes	Other	63.975	0.820192	4	Moderate
22	Jäämaa-Holmberg et al.	2020	Retrospective	VA-ECMO	59	0.353	No	EQ-5D	54.609	0.700115	11	Moderate
23	Liao et al.	2022	Retrospective	ECMO (all)	919	0.353	-	Other	39.059	0.500756	25	Low
24	Park et al.	2014	Model	VV-ECMO			Yes	Other	37	0.474359	27	Low
25	St-Onge et al.	2015	Model	VA-ECMO			Yes	None	25	0.320513	32	Low
26	Chang et al.	2017	Model	VA-ECMO			Yes	Other	43.8	0.561538	19	Low
27	Dennis et al.	2019	Model	ECPR			Yes	Other	51	0.653846	13	Low
28	Gravesteijn et al.	2019	Model	ECPR			Yes	Other	45	0.576923	16	Low
29	Barrett et al.	2019	Model	VV-ECMO			Yes	Other	43.8	0.561538	19	Low
30	Matsuoka et al.	2020	Model	ECPR			Yes	Other	41	0.525641	22	Low
31	Doan et al.	2022	Model	ECPR			Yes	Other	41	0.525641	22	Low
32	Mayer et al.	2000	Retrospective	MV	52	0.769	Yes	Other	56.707	0.727013	8	Moderate

## Sheet: Dropdowns
Study Types		Technologies
Prospective		MV
Retrospective		ECMO (all)
Model		VV-ECMO
		ECCO2R
		VA-ECMO
		ECPR
		MV+VV-ECMO
		MV+ECCO2R

## Sheet: 1
Study reference	Schmidt et al.												Return to Summary Sheet
Year	1983
Technology	MV
Type	Prospective
Sample size	137
Score	44.16
Study Design						Study Design					Score
	Yes	No	N/A				Yes	No	N/A
Appropriate comparator therapy included			TRUE			Appropriate comparator therapy included	0	0	1		4
	Yes	No					Yes	No
Analysis based on empirical data from a single patient cohort	TRUE					Analysis based on empirical data from a single patient cohort	1	0			12
Data collection / presentation						Data collection / presentation					Score
	Not presented	Presented	Derivable				Not presented	Presented	Derivable
QALE data presentation	TRUE					QALE data presentation	0	0	0		0
	Yes	No					Yes	No
Study cohort selected using factors knowable prior to treatment	TRUE					Study cohort selected using factors knowable prior to treatment	1	0			1
	%	Not stated					%	Not stated
Proportion of patient deaths captured within follow-up period	0.72					Proportion of patient deaths captured within follow-up period	0.72	0			2.16
	QoL not estimated	EQ-5D	SF-36	Other			QoL not estimated	EQ-5D	SF-36	Other
QoL estimation technique	TRUE					QoL estimation technique	0	0	0	0	0
	Not Stated	Stated	Appropriate				Not Stated	Stated	Appropriate
If EQ-5D used, value set used is stated and appropriate						If EQ-5D used, value set used is stated and appropriate	0	0	0		0
	Not Described	Central Tendency Described	Spread Described				Not Described	Central Tendency Described	Spread Described
Patient population age profile described (e.g., mean and standard deviation given)		TRUE	TRUE			Patient population age profile described (e.g., mean and standard deviation given)	0	0.7	0.3		4
	Yes	No					Yes	No
Patient population disease profile described	TRUE					Patient population disease profile described	1	0			4
	Not Described	Central Tendency Described	Spread Described				Not Described	Central Tendency Described	Spread Described
Duration of therapy described (e.g., mean and standard deviation, or median and quartiles given)		TRUE	TRUE			Duration of therapy described (e.g., mean and standard deviation, or median and quartiles given)	0	0.7	0.3		8
Analysis						Analysis					Score
	Yes	No					Yes	No
Lifetime horizon used	TRUE					Lifetime horizon used	1	0			2
	Yes	No	Partial				Yes	No	Partial
LE estimates account for characteristics of study population		TRUE				LE estimates account for characteristics of study population	0	0	0		0
	Yes	No	Not stated				Yes	No	Not stated
Appropriate discount rate applied to future years' QoL		TRUE				Appropriate discount rate applied to future years' QoL	0	0	0		0
	Yes	No	N/A				Yes	No	N/A
For models, sensitivity analysis presented			TRUE			For models, sensitivity analysis presented	0	0	1		4

## Sheet: 2
Study reference	Thoner												Return to Summary Sheet
Year	1987
Technology	MV
Type	Prospective
Sample size	249
Score	35.638
Study Design						Study Design					Score
	Yes	No	N/A				Yes	No	N/A
Appropriate comparator therapy included			TRUE			Appropriate comparator therapy included	0	0	1		4
	Yes	No					Yes	No
Analysis based on empirical data from a single patient cohort	TRUE					Analysis based on empirical data from a single patient cohort	1	0			12
Data collection / presentation						Data collection / presentation					Score
	Not presented	Presented	Derivable				Not presented	Presented	Derivable
QALE data presentation	TRUE					QALE data presentation	0	0	0		0
	Yes	No					Yes	No
Study cohort selected using factors knowable prior to treatment	TRUE					Study cohort selected using factors knowable prior to treatment	1	0			1
	%	Not stated					%	Not stated
Proportion of patient deaths captured within follow-up period	0.546					Proportion of patient deaths captured within follow-up period	0.546	0			1.638
	QoL not estimated	EQ-5D	SF-36	Other			QoL not estimated	EQ-5D	SF-36	Other
QoL estimation technique	TRUE					QoL estimation technique	0	0	0	0	0
	Not Stated	Stated	Appropriate				Not Stated	Stated	Appropriate
If EQ-5D used, value set used is stated and appropriate						If EQ-5D used, value set used is stated and appropriate	0	0	0		0
	Not Described	Central Tendency Described	Spread Described				Not Described	Central Tendency Described	Spread Described
Patient population age profile described (e.g., mean and standard deviation given)		TRUE	TRUE			Patient population age profile described (e.g., mean and standard deviation given)	0	0.7	0.3		4
	Yes	No					Yes	No
Patient population disease profile described	TRUE					Patient population disease profile described	1	0			4
	Not Described	Central Tendency Described	Spread Described				Not Described	Central Tendency Described	Spread Described
Duration of therapy described (e.g., mean and standard deviation, or median and quartiles given)	TRUE					Duration of therapy described (e.g., mean and standard deviation, or median and quartiles given)	0	0	0		0
Analysis						Analysis					Score
	Yes	No					Yes	No
Lifetime horizon used	TRUE					Lifetime horizon used	1	0			2
	Yes	No	Partial				Yes	No	Partial
LE estimates account for characteristics of study population		TRUE				LE estimates account for characteristics of study population	0	0	0		0
	Yes	No	Not stated				Yes	No	Not stated
Appropriate discount rate applied to future years' QoL		TRUE				Appropriate discount rate applied to future years' QoL	0	0	0		0
	Yes	No	N/A				Yes	No	N/A
For models, sensitivity analysis presented			TRUE			For models, sensitivity analysis presented	0	0	1		4

## Sheet: 3
Study reference	Cohen et al.												Return to Summary Sheet
Year	1993
Technology	MV
Type	Prospective
Sample size	45
Score	44.049
Study Design						Study Design					Score
	Yes	No	N/A				Yes	No	N/A
Appropriate comparator therapy included			TRUE			Appropriate comparator therapy included	0	0	1		4
	Yes	No					Yes	No
Analysis based on empirical data from a single patient cohort	TRUE					Analysis based on empirical data from a single patient cohort	1	0			12
Data collection / presentation						Data collection / presentation					Score
	Not presented	Presented	Derivable				Not presented	Presented	Derivable
QALE data presentation	TRUE					QALE data presentation	0	0	0		0
	Yes	No					Yes	No
Study cohort selected using factors knowable prior to treatment	TRUE					Study cohort selected using factors knowable prior to treatment	1	0			1
	%	Not stated					%	Not stated
Proportion of patient deaths captured within follow-up period	0.933					Proportion of patient deaths captured within follow-up period	0.933	0			2.799
	QoL not estimated	EQ-5D	SF-36	Other			QoL not estimated	EQ-5D	SF-36	Other
QoL estimation technique	TRUE					QoL estimation technique	0	0	0	0	0
	Not Stated	Stated	Appropriate				Not Stated	Stated	Appropriate
If EQ-5D used, value set used is stated and appropriate						If EQ-5D used, value set used is stated and appropriate	0	0	0		0
	Not Described	Central Tendency Described	Spread Described				Not Described	Central Tendency Described	Spread Described
Patient population age profile described (e.g., mean and standard deviation given)		TRUE	TRUE			Patient population age profile described (e.g., mean and standard deviation given)	0	0.7	0.3		4
	Yes	No					Yes	No
Patient population disease profile described	TRUE					Patient population disease profile described	1	0			4
	Not Described	Central Tendency Described	Spread Described				Not Described	Central Tendency Described	Spread Described
Duration of therapy described (e.g., mean and standard deviation, or median and quartiles given)		TRUE	TRUE			Duration of therapy described (e.g., mean and standard deviation, or median and quartiles given)	0	0.7	0.3		8
Analysis						Analysis					Score
	Yes	No					Yes	No
Lifetime horizon used	TRUE					Lifetime horizon used	1	0			2
	Yes	No	Partial				Yes	No	Partial
LE estimates account for characteristics of study population		TRUE				LE estimates account for characteristics of study population	0	0	0		0
	Yes	No	Not stated				Yes	No	Not stated
Appropriate discount rate applied to future years' QoL		TRUE				Appropriate discount rate applied to future years' QoL	0	0	0		0
	Yes	No	N/A				Yes	No	N/A
For models, sensitivity analysis presented			TRUE			For models, sensitivity analysis presented	0	0	1		4

## Sheet: 4
Study reference	Wachter et al.												Return to Summary Sheet
Year	1995
Technology	MV
Type	Prospective
Sample size	113
Score	46.8
Study Design						Study Design					Score
	Yes	No	N/A				Yes	No	N/A
Appropriate comparator therapy included			TRUE			Appropriate comparator therapy included	0	0	1		4
	Yes	No					Yes	No
Analysis based on empirical data from a single patient cohort	TRUE					Analysis based on empirical data from a single patient cohort	1	0			12
Data collection / presentation						Data collection / presentation					Score
	Not presented	Presented	Derivable				Not presented	Presented	Derivable
QALE data presentation	TRUE					QALE data presentation	0	0	0		0
	Yes	No					Yes	No
Study cohort selected using factors knowable prior to treatment	TRUE					Study cohort selected using factors knowable prior to treatment	1	0			1
	%	Not stated					%	Not stated
Proportion of patient deaths captured within follow-up period	1					Proportion of patient deaths captured within follow-up period	1	0			3
	QoL not estimated	EQ-5D	SF-36	Other			QoL not estimated	EQ-5D	SF-36	Other
QoL estimation technique	TRUE					QoL estimation technique	0	0	0	0	0
	Not Stated	Stated	Appropriate				Not Stated	Stated	Appropriate
If EQ-5D used, value set used is stated and appropriate						If EQ-5D used, value set used is stated and appropriate	0	0	0		0
	Not Described	Central Tendency Described	Spread Described				Not Described	Central Tendency Described	Spread Described
Patient population age profile described (e.g., mean and standard deviation given)		TRUE				Patient population age profile described (e.g., mean and standard deviation given)	0	0.7	0		2.8
	Yes	No					Yes	No
Patient population disease profile described	TRUE					Patient population disease profile described	1	0			4
	Not Described	Central Tendency Described	Spread Described				Not Described	Central Tendency Described	Spread Described
Duration of therapy described (e.g., mean and standard deviation, or median and quartiles given)	TRUE					Duration of therapy described (e.g., mean and standard deviation, or median and quartiles given)	0	0	0		0
Analysis						Analysis					Score
	Yes	No					Yes	No
Lifetime horizon used	TRUE					Lifetime horizon used	1	0			2
	Yes	No	Partial				Yes	No	Partial
LE estimates account for characteristics of study population	TRUE					LE estimates account for characteristics of study population	1	0	0		10
	Yes	No	Not stated				Yes	No	Not stated
Appropriate discount rate applied to future years' QoL	TRUE					Appropriate discount rate applied to future years' QoL	1	0	0		1
	Yes	No	N/A				Yes	No	N/A
For models, sensitivity analysis presented			TRUE			For models, sensitivity analysis presented	0	0	1		4

## Sheet: 5
Study reference	Añón et al.												Return to Summary Sheet
Year	1999
Technology	MV
Type	Prospective
Sample size	20
Score	58.95
Study Design						Study Design					Score
	Yes	No	N/A				Yes	No	N/A
Appropriate comparator therapy included			TRUE			Appropriate comparator therapy included	0	0	1		4
	Yes	No					Yes	No
Analysis based on empirical data from a single patient cohort	TRUE					Analysis based on empirical data from a single patient cohort	1	0			12
Data collection / presentation						Data collection / presentation					Score
	Not presented	Presented	Derivable				Not presented	Presented	Derivable
QALE data presentation		TRUE				QALE data presentation	0	1	0		12
	Yes	No					Yes	No
Study cohort selected using factors knowable prior to treatment	TRUE					Study cohort selected using factors knowable prior to treatment	1	0			1
	%	Not stated					%	Not stated
Proportion of patient deaths captured within follow-up period	0.85					Proportion of patient deaths captured within follow-up period	0.85	0			2.55
	QoL not estimated	EQ-5D	SF-36	Other			QoL not estimated	EQ-5D	SF-36	Other
QoL estimation technique				TRUE		QoL estimation technique	0	0	0	0.3	3
	Not Stated	Stated	Appropriate				Not Stated	Stated	Appropriate
If EQ-5D used, value set used is stated and appropriate						If EQ-5D used, value set used is stated and appropriate	0	0	0		0
	Not Described	Central Tendency Described	Spread Described				Not Described	Central Tendency Described	Spread Described
Patient population age profile described (e.g., mean and standard deviation given)		TRUE				Patient population age profile described (e.g., mean and standard deviation given)	0	0.7	0		2.8
	Yes	No					Yes	No
Patient population disease profile described	TRUE					Patient population disease profile described	1	0			4
	Not Described	Central Tendency Described	Spread Described				Not Described	Central Tendency Described	Spread Described
Duration of therapy described (e.g., mean and standard deviation, or median and quartiles given)		TRUE				Duration of therapy described (e.g., mean and standard deviation, or median and quartiles given)	0	0.7	0		5.6
Analysis						Analysis					Score
	Yes	No					Yes	No
Lifetime horizon used	TRUE					Lifetime horizon used	1	0			2
	Yes	No	Partial				Yes	No	Partial
LE estimates account for characteristics of study population			TRUE			LE estimates account for characteristics of study population	0	0	0.5		5
	Yes	No	Not stated				Yes	No	Not stated
Appropriate discount rate applied to future years' QoL		TRUE				Appropriate discount rate applied to future years' QoL	0	0	0		0
	Yes	No	N/A				Yes	No	N/A
For models, sensitivity analysis presented			TRUE			For models, sensitivity analysis presented	0	0	1		4

## Sheet: 6
Study reference	Dewar et al.												Return to Summary Sheet
Year	2000
Technology	MV
Type	Retrospective
Sample size	54680
Score	40.864
Study Design						Study Design					Score
	Yes	No	N/A				Yes	No	N/A
Appropriate comparator therapy included			TRUE			Appropriate comparator therapy included	0	0	1		4
	Yes	No					Yes	No
Analysis based on empirical data from a single patient cohort	TRUE					Analysis based on empirical data from a single patient cohort	1	0			12
Data collection / presentation						Data collection / presentation					Score
	Not presented	Presented	Derivable				Not presented	Presented	Derivable
QALE data presentation			TRUE			QALE data presentation	0	0	0.5		6
	Yes	No					Yes	No
Study cohort selected using factors knowable prior to treatment	TRUE					Study cohort selected using factors knowable prior to treatment	1	0			1
	%	Not stated					%	Not stated
Proportion of patient deaths captured within follow-up period	0.288					Proportion of patient deaths captured within follow-up period	0.288	0			0.864
	QoL not estimated	EQ-5D	SF-36	Other			QoL not estimated	EQ-5D	SF-36	Other
QoL estimation technique				TRUE		QoL estimation technique	0	0	0	0.3	3
	Not Stated	Stated	Appropriate				Not Stated	Stated	Appropriate
If EQ-5D used, value set used is stated and appropriate						If EQ-5D used, value set used is stated and appropriate	0	0	0		0
	Not Described	Central Tendency Described	Spread Described				Not Described	Central Tendency Described	Spread Described
Patient population age profile described (e.g., mean and standard deviation given)	TRUE					Patient population age profile described (e.g., mean and standard deviation given)	0	0	0		0
	Yes	No					Yes	No
Patient population disease profile described	TRUE					Patient population disease profile described	1	0			4
	Not Described	Central Tendency Described	Spread Described				Not Described	Central Tendency Described	Spread Described
Duration of therapy described (e.g., mean and standard deviation, or median and quartiles given)	TRUE					Duration of therapy described (e.g., mean and standard deviation, or median and quartiles given)	0	0	0		0
Analysis						Analysis					Score
	Yes	No					Yes	No
Lifetime horizon used	TRUE					Lifetime horizon used	1	0			2
	Yes	No	Partial				Yes	No	Partial
LE estimates account for characteristics of study population		TRUE				LE estimates account for characteristics of study population	0	0	0		0
	Yes	No	Not stated				Yes	No	Not stated
Appropriate discount rate applied to future years' QoL	TRUE					Appropriate discount rate applied to future years' QoL	1	0	0		1
	Yes	No	N/A				Yes	No	N/A
For models, sensitivity analysis presented			TRUE			For models, sensitivity analysis presented	0	0	1		4

## Sheet: 7
Study reference	Cooke et al.												Return to Summary Sheet
Year	2009
Technology	MV
Type	Model
Sample size
Score	37
Study Design						Study Design					Score
	Yes	No	N/A				Yes	No	N/A
Appropriate comparator therapy included			TRUE			Appropriate comparator therapy included	0	0	1		4
	Yes	No					Yes	No
Analysis based on empirical data from a single patient cohort		TRUE				Analysis based on empirical data from a single patient cohort	0	0			0
Data collection / presentation						Data collection / presentation					Score
	Not presented	Presented	Derivable				Not presented	Presented	Derivable
QALE data presentation		TRUE				QALE data presentation	0	1	0		12
	Yes	No					Yes	No
Study cohort selected using factors knowable prior to treatment	TRUE					Study cohort selected using factors knowable prior to treatment	1	0			1
	%	Not stated					%	Not stated
Proportion of patient deaths captured within follow-up period						Proportion of patient deaths captured within follow-up period	0	0			0
	QoL not estimated	EQ-5D	SF-36	Other			QoL not estimated	EQ-5D	SF-36	Other
QoL estimation technique				TRUE		QoL estimation technique	0	0	0	0.3	3
	Not Stated	Stated	Appropriate				Not Stated	Stated	Appropriate
If EQ-5D used, value set used is stated and appropriate						If EQ-5D used, value set used is stated and appropriate	0	0	0		0
	Not Described	Central Tendency Described	Spread Described				Not Described	Central Tendency Described	Spread Described
Patient population age profile described (e.g., mean and standard deviation given)	TRUE					Patient population age profile described (e.g., mean and standard deviation given)	0	0	0		0
	Yes	No					Yes	No
Patient population disease profile described	TRUE					Patient population disease profile described	1	0			4
	Not Described	Central Tendency Described	Spread Described				Not Described	Central Tendency Described	Spread Described
Duration of therapy described (e.g., mean and standard deviation, or median and quartiles given)	TRUE					Duration of therapy described (e.g., mean and standard deviation, or median and quartiles given)	0	0	0		0
Analysis						Analysis					Score
	Yes	No					Yes	No
Lifetime horizon used	TRUE					Lifetime horizon used	1	0			2
	Yes	No	Partial				Yes	No	Partial
LE estimates account for characteristics of study population	TRUE					LE estimates account for characteristics of study population	1	0	0		10
	Yes	No	Not stated				Yes	No	Not stated
Appropriate discount rate applied to future years' QoL	TRUE					Appropriate discount rate applied to future years' QoL	1	0	0		1
	Yes	No	N/A
For models, sensitivity analysis presented	TRUE

[truncated: 25 more sheets: 8, 9, 10, 11, 12, 13, 14, 15, 16, 17, 18, 19, 20, 21, 22, 23, 24, 25, 26, 27 …]
